# Supplementary material for: Diagnostic models and predictive drugs associated with cuproptosis hub genes in Alzheimer's disease
Source: Front Neurol. 2023 Jan 26;13:1064639. doi: 10.3389/fneur.2022.1064639 (PMC9909238; doi:10.3389/fneur.2022.1064639)
Supplement: Supplementary Table 1 — Differentially expressed genes between AD and ND samples in GSE33000. [file Table_1.xlsx]

## Sheet: Sheet1
Table S1. Differential Expression Genes between AD and ND sample in GSE33000
Gene Symbol	logFC	AveExpr	t	P.Value	adj.P.Val	B	threshold
CRH	-2.95962	-1.67627	-25.7355	1.52413e-91	2.31499e-87	198.046	Down-regulated
CORT	-1.0462	-0.487381	-23.8222	1.20906e-82	9.1822e-79	177.681	Down-regulated
VGF	-1.81416	-0.732333	-23.3845	1.35038e-80	6.83698e-77	172.993	Down-regulated
NEUROD6	-1.67054	-0.679315	-23.175	1.29245e-79	4.90775e-76	170.748	Down-regulated
FRMPD2	-1.61575	-0.736237	-23.0223	6.72124e-79	2.04178e-75	169.109	Down-regulated
PPEF1	-2.10333	-1.22086	-22.8364	4.99847e-78	1.26536e-74	167.114	Down-regulated
FKBP5	1.93856	-0.0642327	22.8129	6.44799e-78	1.39912e-74	166.861	Up-regulated
VIP	-1.94935	-1.04574	-22.4698	2.62646e-76	4.43258e-73	163.176	Down-regulated
ITPKB	1.33095	0.15244	22.4418	3.55561e-76	5.40062e-73	162.875	Up-regulated
NFKBIA	1.19154	0.115379	22.1012	1.41358e-74	1.9519e-71	159.213	Up-regulated
NMU	-1.39896	-0.749796	-21.0074	1.9462e-69	2.11149e-66	147.448	Down-regulated
ZFP36L1	1.12799	0.120415	20.9254	4.72536e-69	4.78489e-66	146.566	Up-regulated
SST	-1.98898	-1.25258	-20.821	1.46109e-68	1.30527e-65	145.444	Down-regulated
FREM3	-1.65644	-0.828323	-20.7798	2.28097e-68	1.82345e-65	145.001	Down-regulated
NUPR1	1.5558	0.241291	20.6862	6.27818e-68	4.76797e-65	143.994	Up-regulated
NRN1	-1.12865	-0.437563	-20.643	1.00208e-67	7.24792e-65	143.53	Down-regulated
VWC2	-1.25307	-0.516996	-20.617	1.32721e-67	9.1632e-65	143.25	Down-regulated
RHBDF2	1.39366	0.0857628	20.5781	2.01932e-67	1.22686e-64	142.833	Up-regulated
KLF15	1.32519	0.23081	20.5519	2.68269e-67	1.56721e-64	142.55	Up-regulated
FBLN7	-1.24049	-0.601784	-20.36	2.13345e-66	1.15732e-63	140.489	Down-regulated
SLC10A4	-1.17791	-0.578292	-20.2384	7.9334e-66	3.65153e-63	139.183	Down-regulated
NCALD	-1.28718	-0.543356	-20.0019	1.019e-64	3.68515e-62	136.644	Down-regulated
GFAP	1.90715	0.806404	19.962	1.56855e-64	5.54064e-62	136.216	Up-regulated
C1orf162	1.26044	-0.0609102	19.8798	3.80684e-64	1.23026e-61	135.334	Up-regulated
CA10	-1.43522	-0.77166	-19.8317	6.3908e-64	2.02229e-61	134.819	Down-regulated
EMP3	1.00614	0.00219276	19.7176	2.18692e-63	6.51316e-61	133.596	Up-regulated
NMS	-1.54885	-0.96939	-19.7116	2.33455e-63	6.81913e-61	133.531	Down-regulated
ATOH8	1.29764	0.22578	19.7082	2.4203e-63	6.93622e-61	133.495	Up-regulated
NEK2	-1.094	-0.513627	-19.7014	2.6052e-63	7.32786e-61	133.422	Down-regulated
ARPP19	-1.50566	-0.986812	-19.6515	4.45882e-63	1.23136e-60	132.887	Down-regulated
ADCYAP1	-1.6401	-0.886712	-19.3401	1.27533e-61	3.17556e-59	129.553	Down-regulated
SLC32A1	-1.69689	-0.871213	-19.3003	1.95807e-61	4.7208e-59	129.127	Down-regulated
KRT5	-1.27774	-0.460134	-19.2571	3.11507e-61	7.16892e-59	128.665	Down-regulated
SERTM1	-1.59904	-0.841866	-19.1567	9.17329e-61	2.04902e-58	127.591	Down-regulated
HSPB3	-1.33134	-0.698864	-19.1352	1.1553e-60	2.54317e-58	127.362	Down-regulated
CAMK4	-1.59747	-0.883813	-19.1183	1.38575e-60	3.00687e-58	127.181	Down-regulated
ADTRP	-1.24892	-0.650538	-19.0506	2.86867e-60	6.05169e-58	126.457	Down-regulated
SLN	-1.79231	-0.946106	-19.0448	3.05199e-60	6.35023e-58	126.396	Down-regulated
IGF1	-1.22247	-0.432958	-18.9863	5.72111e-60	1.14339e-57	125.771	Down-regulated
DLX1	-1.11463	-0.518281	-18.9169	1.20497e-59	2.30017e-57	125.03	Down-regulated
SVOP	-1.2711	-0.558235	-18.8461	2.57487e-59	4.71201e-57	124.275	Down-regulated
C3orf80	-1.29462	-0.547032	-18.8447	2.61373e-59	4.72617e-57	124.261	Down-regulated
FBXO16	-1.0561	-0.471605	-18.7795	5.26219e-59	9.18707e-57	123.565	Down-regulated
SLC52A3	1.30491	0.257381	18.7462	7.51759e-59	1.23917e-56	123.21	Up-regulated
CLEC2B	1.28162	0.131093	18.7458	7.5497e-59	1.23917e-56	123.206	Up-regulated
SCN3B	-1.49212	-0.897761	-18.73	8.94236e-59	1.41485e-56	123.038	Down-regulated
BEX5	-1.34218	-0.721077	-18.6845	1.45698e-58	2.23537e-56	122.552	Down-regulated
PCP4L1	-1.07717	-0.400815	-18.5751	4.70231e-58	6.67508e-56	121.387	Down-regulated
TLR2	1.52755	-0.27454	18.4715	1.42403e-57	1.91413e-55	120.286	Up-regulated
SCG2	-1.41761	-0.711753	-18.4209	2.44596e-57	3.14844e-55	119.748	Down-regulated
NETO2	-1.05935	-0.613338	-18.3831	3.66669e-57	4.52792e-55	119.345	Down-regulated
CDK5R2	-1.10456	-0.479555	-18.3379	5.9398e-57	7.10391e-55	118.866	Down-regulated
MAL2	-1.19602	-0.507271	-18.3229	6.97484e-57	8.21247e-55	118.706	Down-regulated
ZCCHC12	-1.35841	-0.739731	-18.3033	8.60304e-57	9.89936e-55	118.497	Down-regulated
FAM107A	1.16889	0.395237	18.2945	9.44967e-57	1.05538e-54	118.404	Up-regulated
VSIG4	1.40541	-0.111339	18.2531	1.46931e-56	1.60968e-54	117.965	Up-regulated
EGR1	-1.41784	-0.505441	-18.1886	2.92689e-56	3.07157e-54	117.28	Down-regulated
GNG3	-1.40084	-0.701092	-18.1276	5.61218e-56	5.68289e-54	116.633	Down-regulated
CHST3	1.00534	-0.00233431	18.0681	1.05827e-55	1.04377e-53	116.002	Up-regulated
MAFF	1.56855	-0.122615	17.9282	4.69709e-55	4.17217e-53	114.52	Up-regulated
HSD11B2	1.25098	-0.0715018	17.898	6.47804e-55	5.62257e-53	114.201	Up-regulated
NAP1L5	-1.26722	-0.634816	-17.895	6.68678e-55	5.77077e-53	114.169	Down-regulated
LRRC32	1.08836	0.251755	17.8888	7.14323e-55	6.09543e-53	114.104	Up-regulated
CRYM	-1.71742	-0.921788	-17.8801	7.83492e-55	6.61136e-53	114.012	Down-regulated
ATCAY	-1.06909	-0.408925	-17.8326	1.29866e-54	1.06623e-52	113.509	Down-regulated
CAP2	-1.34027	-0.744054	-17.7795	2.28473e-54	1.82646e-52	112.948	Down-regulated
AEBP1	1.41554	0.219553	17.7678	2.5857e-54	2.04553e-52	112.825	Up-regulated
NLK	-1.1098	-0.713228	-17.7435	3.34806e-54	2.60788e-52	112.568	Down-regulated
PRMT8	-1.0286	-0.393325	-17.6787	6.66453e-54	4.96214e-52	111.883	Down-regulated
CEBPD	1.71002	0.277473	17.6628	7.88887e-54	5.8167e-52	111.716	Up-regulated
SOWAHB	-1.38333	-0.954046	-17.5992	1.54871e-53	1.09922e-51	111.045	Down-regulated
KCNK1	-1.16839	-0.649846	-17.5817	1.86633e-53	1.29441e-51	110.86	Down-regulated
CRHBP	-1.20699	-0.749664	-17.5802	1.89561e-53	1.30875e-51	110.844	Down-regulated
LCP1	1.36441	-0.09355	17.5201	3.58357e-53	2.34616e-51	110.211	Up-regulated
LRP10	1.03325	0.287708	17.5114	3.93008e-53	2.55102e-51	110.119	Up-regulated
RIIAD1	-1.05421	-0.526754	-17.437	8.64173e-53	5.31414e-51	109.336	Down-regulated
CLIC1	1.07429	0.0339155	17.3484	2.20909e-52	1.3107e-50	108.403	Up-regulated
LILRA2	1.05592	-0.105959	17.2904	4.07754e-52	2.26036e-50	107.794	Up-regulated
TBC1D9	-1.14062	-0.808857	-17.2687	5.1286e-52	2.8224e-50	107.566	Down-regulated
EGR2	-1.29935	-0.612459	-17.242	6.7995e-52	3.71502e-50	107.285	Down-regulated
C1QA	1.51949	-0.0410832	17.2352	7.30193e-52	3.97523e-50	107.214	Up-regulated
MCHR2	-1.7977	-1.06083	-17.1462	1.87021e-51	9.72829e-50	106.28	Down-regulated
PLPPR4	-1.09532	-0.533998	-17.1239	2.36591e-51	1.21405e-49	106.046	Down-regulated
TRIP10	1.03683	0.346962	17.1038	2.92258e-51	1.4797e-49	105.836	Up-regulated
GPRASP1	-1.06722	-0.618114	-17.0829	3.64496e-51	1.82717e-49	105.616	Down-regulated
EGR3	-1.1495	-0.555304	-17.0374	5.8904e-51	2.84029e-49	105.139	Down-regulated
TOMM20	-1.14227	-0.705594	-17.0279	6.51014e-51	3.11932e-49	105.04	Down-regulated
DDIT4	1.25814	0.0335645	17.0267	6.59033e-51	3.13795e-49	105.027	Up-regulated
ACTR3B	-1.04959	-0.543539	-17.0095	7.8975e-51	3.71378e-49	104.848	Down-regulated
TUBB6	1.34689	0.0764417	16.9348	1.73382e-50	7.93225e-49	104.066	Up-regulated
PRELP	1.31779	0.333611	16.8339	5.01024e-50	2.18053e-48	103.011	Up-regulated
LINC00460	-1.02307	-0.352582	-16.8336	5.02482e-50	2.18063e-48	103.008	Down-regulated
A4GALT	1.11517	0.36805	16.8302	5.20699e-50	2.24048e-48	102.973	Up-regulated
HSPB1	1.51402	0.139302	16.8138	6.18893e-50	2.6258e-48	102.801	Up-regulated
B4GALT6	-1.1058	-0.727003	-16.7638	1.04594e-49	4.28213e-48	102.279	Down-regulated
HN1	-1.01995	-0.675477	-16.7572	1.12143e-49	4.57889e-48	102.21	Down-regulated
IL4R	1.07508	0.096219	16.7534	1.1671e-49	4.72724e-48	102.171	Up-regulated
YBX3	1.54523	-0.155139	16.7053	1.93291e-49	7.62572e-48	101.669	Up-regulated
GOT1	-1.17164	-0.808241	-16.6919	2.22348e-49	8.70425e-48	101.53	Down-regulated
IFITM1	1.22959	0.140224	16.6883	2.30899e-49	8.99264e-48	101.492	Up-regulated
CDH8	-1.14764	-0.603085	-16.6877	2.32494e-49	9.0316e-48	101.485	Down-regulated
IL18	1.40042	-0.114729	16.6575	3.18992e-49	1.22045e-47	101.171	Up-regulated
OLFM3	-1.45262	-0.746454	-16.6448	3.64521e-49	1.38418e-47	101.038	Down-regulated
PYGL	1.07754	-0.108012	16.5323	1.18325e-48	4.24881e-47	99.8681	Up-regulated
KHDRBS2	-1.27947	-0.568021	-16.5303	1.20816e-48	4.32801e-47	99.8474	Down-regulated
EMP1	1.52514	-0.405181	16.5282	1.23485e-48	4.39255e-47	99.8257	Up-regulated
HPRT1	-1.10127	-0.488275	-16.4924	1.79622e-48	6.2432e-47	99.4532	Down-regulated
ANGPT2	1.3699	-0.16905	16.4885	1.87028e-48	6.47099e-47	99.4131	Up-regulated
DDIT4L	1.16866	-0.0230891	16.4547	2.66168e-48	9.085e-47	99.0623	Up-regulated
RAB20	1.11202	0.199707	16.4094	4.27381e-48	1.42357e-46	98.5917	Up-regulated
RGS7	-1.00041	-0.557357	-16.402	4.61491e-48	1.53048e-46	98.5153	Down-regulated
PLA1A	1.17591	0.0698169	16.3321	9.57245e-48	3.06097e-46	97.7902	Up-regulated
GPR4	1.18441	0.101331	16.3194	1.093e-47	3.44432e-46	97.6584	Up-regulated
CD163	1.48272	-0.104564	16.293	1.43906e-47	4.43365e-46	97.385	Up-regulated
ITGA5	1.20907	0.28173	16.2914	1.46345e-47	4.49966e-46	97.3683	Up-regulated
TUBB2A	-1.02267	-0.159263	-16.2906	1.47516e-47	4.52651e-46	97.3603	Down-regulated
CHGB	-1.75782	-1.00221	-16.2318	2.72173e-47	8.09911e-46	96.7516	Down-regulated
S100A11	1.42046	0.26421	16.1721	5.0672e-47	1.46323e-45	96.1339	Up-regulated
BAG3	1.46717	0.0122444	16.1709	5.13222e-47	1.47919e-45	96.1212	Up-regulated
LAT2	1.0584	-0.303436	16.1684	5.26519e-47	1.51178e-45	96.0958	Up-regulated
SYT1	-2.24666	-1.7375	-16.1196	8.74146e-47	2.48176e-45	95.5919	Down-regulated
PCP4	-1.1412	-0.618559	-16.1126	9.39971e-47	2.66366e-45	95.5198	Down-regulated
SRGN	1.3187	0.0153486	16.112	9.46137e-47	2.67117e-45	95.5133	Up-regulated
MT1M	1.32919	0.300384	16.0795	1.32611e-46	3.70262e-45	95.1777	Up-regulated
MS4A14	1.04332	0.0815182	16.0722	1.43023e-46	3.97144e-45	95.1026	Up-regulated
ATP8A2	-1.10981	-0.640611	-16.0695	1.47111e-46	4.07008e-45	95.0746	Down-regulated
MOAP1	-1.05052	-0.59852	-16.0359	2.08627e-46	5.70961e-45	94.7274	Down-regulated
TIMP1	1.42193	-0.208042	16.0274	2.27786e-46	6.18933e-45	94.6401	Up-regulated
C3AR1	1.17671	-0.158684	16.0249	2.33821e-46	6.30818e-45	94.6141	Up-regulated
SELL	1.0356	0.0618617	15.9899	3.35967e-46	8.85938e-45	94.2539	Up-regulated
TAC3	-1.0297	-0.468585	-15.9607	4.54546e-46	1.18424e-44	93.9534	Down-regulated
LILRB3	1.30755	-0.0249617	15.9601	4.57795e-46	1.19066e-44	93.9464	Up-regulated
GAD2	-1.32984	-0.684712	-15.946	5.29611e-46	1.36575e-44	93.8015	Down-regulated
KIFAP3	-1.03276	-0.7555	-15.932	6.12446e-46	1.56871e-44	93.6571	Down-regulated
NRSN1	-1.19982	-0.433143	-15.8324	1.71632e-45	4.14453e-44	92.633	Down-regulated
CDKN1A	1.26455	0.0507393	15.808	2.20701e-45	5.28744e-44	92.3832	Up-regulated
ANXA2P1	1.3399	0.0517331	15.7766	3.05312e-45	7.22333e-44	92.0607	Up-regulated
DCLK1	-1.29819	-0.706907	-15.7716	3.21617e-45	7.57371e-44	92.0089	Down-regulated
FAM234B	-1.08819	-0.70363	-15.7684	3.32532e-45	7.80654e-44	91.9758	Down-regulated
SLC16A9	1.07402	0.131658	15.7396	4.47212e-45	1.03233e-43	91.6813	Up-regulated
C2orf80	-1.13644	-0.546793	-15.7066	6.29125e-45	1.42624e-43	91.3422	Down-regulated
DIRAS2	-1.21016	-0.908151	-15.6788	8.37371e-45	1.86493e-43	91.058	Down-regulated
ANXA2P2	1.3485	-0.0523436	15.678	8.44695e-45	1.87849e-43	91.0494	Up-regulated
GJA4	1.10986	0.0657826	15.668	9.36357e-45	2.07323e-43	90.947	Up-regulated
LYRM9	-1.06321	-0.418283	-15.6534	1.08814e-44	2.3884e-43	90.7977	Down-regulated
TXNIP	1.23903	0.120556	15.6508	1.11765e-44	2.44965e-43	90.7711	Up-regulated
CALB1	-1.45832	-0.927013	-15.6465	1.16879e-44	2.55804e-43	90.7267	Down-regulated
TMEFF1	-1.1381	-0.751367	-15.6299	1.38577e-44	2.99409e-43	90.5574	Down-regulated
DMXL2	-1.16414	-0.857	-15.6264	1.43732e-44	3.10105e-43	90.5212	Down-regulated
C1QB	1.13645	0.0261616	15.6234	1.48241e-44	3.18927e-43	90.4905	Up-regulated
LRRTM1	-1.02917	-0.476263	-15.5995	1.8956e-44	4.02689e-43	90.2461	Down-regulated
CREG2	-1.29812	-0.719933	-15.5967	1.95112e-44	4.13328e-43	90.2174	Down-regulated
MLLT11	-1.0186	-0.39686	-15.5603	2.83737e-44	5.87149e-43	89.8453	Down-regulated
FAM84A	-1.31236	-0.858199	-15.5433	3.38068e-44	6.94847e-43	89.6712	Down-regulated
LDB2	-1.22435	-0.79507	-15.535	3.67954e-44	7.53214e-43	89.5871	Down-regulated
S100A10	1.20499	0.236324	15.5325	3.77516e-44	7.71748e-43	89.5616	Up-regulated
ACTN2	-1.16168	-0.853643	-15.5201	4.29071e-44	8.73614e-43	89.4344	Down-regulated
CPVL	1.05008	-0.0803794	15.5045	5.03484e-44	1.02102e-42	89.2754	Up-regulated
SLC39A12	1.06847	-0.0378547	15.5014	5.19782e-44	1.05126e-42	89.2438	Up-regulated
FCGBP	1.75155	-0.352453	15.4666	7.4304e-44	1.4753e-42	88.8887	Up-regulated
ROBO2	-1.01567	-0.565319	-15.4612	7.8532e-44	1.55518e-42	88.8337	Down-regulated
APOLD1	1.39735	-0.0201048	15.4459	9.18635e-44	1.80692e-42	88.6779	Up-regulated
IFI30	1.3381	-0.239656	15.3896	1.63639e-43	3.13037e-42	88.1042	Up-regulated
GPR158	-1.45205	-0.965743	-15.3687	2.02687e-43	3.85309e-42	87.8916	Down-regulated
SERPINI1	-1.24357	-0.755459	-15.3456	2.56915e-43	4.85963e-42	87.656	Down-regulated
ATP6V1B2	-1.26685	-0.910255	-15.3438	2.61779e-43	4.9332e-42	87.6374	Down-regulated
ANXA2	1.34593	-0.020134	15.3381	2.77274e-43	5.21227e-42	87.5802	Up-regulated
ELMOD1	-1.28531	-0.699452	-15.3357	2.84398e-43	5.31986e-42	87.555	Down-regulated
SV2B	-1.47145	-0.989989	-15.3264	3.12784e-43	5.82215e-42	87.4605	Down-regulated
C7	1.16125	0.186556	15.3228	3.24329e-43	6.02966e-42	87.4245	Up-regulated
FCGR2A	1.28631	-0.172972	15.3224	3.2563e-43	6.04645e-42	87.4205	Up-regulated
CDH13	-1.12437	-0.587068	-15.2738	5.35569e-43	9.69578e-42	86.9261	Down-regulated
GNG2	-1.01483	-0.693565	-15.2703	5.5516e-43	1.00385e-41	86.8904	Down-regulated
SCG5	-1.12228	-0.535097	-15.2607	6.11976e-43	1.10134e-41	86.7936	Down-regulated
DYNC1I1	-1.30802	-0.779554	-15.2485	6.93509e-43	1.24659e-41	86.6693	Down-regulated
ANGPTL4	1.46395	-0.195859	15.2435	7.2955e-43	1.30983e-41	86.619	Up-regulated
BEX1	-1.04801	-0.243227	-15.2266	8.67113e-43	1.53862e-41	86.4474	Down-regulated
SCIN	1.53874	-0.522233	15.2239	8.91457e-43	1.57629e-41	86.4199	Up-regulated
GUCY1B3	-1.12986	-0.897514	-15.2196	9.31426e-43	1.63933e-41	86.3763	Down-regulated
UCHL1	-1.40154	-0.637232	-15.1689	1.56358e-42	2.67258e-41	85.8616	Down-regulated
PCDH8	-1.44423	-0.678095	-15.1625	1.66807e-42	2.8404e-41	85.7973	Down-regulated
PDLIM1	1.63048	0.149106	15.1273	2.38827e-42	4.02613e-41	85.4407	Up-regulated
C11orf87	-1.10442	-0.564944	-15.1129	2.76609e-42	4.64245e-41	85.2948	Down-regulated
B3GALT2	-1.12984	-0.73061	-15.0893	3.5179e-42	5.83971e-41	85.056	Down-regulated
LAMP5	-1.25902	-0.82272	-15.0887	3.54002e-42	5.87001e-41	85.0497	Down-regulated
STYK1	-1.37029	-0.828347	-15.0779	3.95259e-42	6.53985e-41	84.9402	Down-regulated
KCNJ3	-1.09486	-0.697543	-15.0708	4.24576e-42	7.00966e-41	84.8691	Down-regulated
KCNV1	-1.13926	-0.683522	-15.0665	4.43785e-42	7.31089e-41	84.8251	Down-regulated
TBX15	1.27126	0.297892	15.0633	4.58561e-42	7.54614e-41	84.7926	Up-regulated
CXCL1	1.65771	-0.0986891	15.0603	4.72789e-42	7.7467e-41	84.7623	Up-regulated
PAK3	-1.32338	-0.915725	-15.0506	5.21674e-42	8.52011e-41	84.6645	Down-regulated
NSG1	-1.18891	-0.919816	-15.0407	5.76771e-42	9.38969e-41	84.5647	Down-regulated
VIM	1.41367	0.509249	15.0389	5.87728e-42	9.54759e-41	84.546	Up-regulated
COL8A2	1.06341	0.078932	15.0251	6.76348e-42	1.09056e-40	84.4065	Up-regulated
UBE2V2	-1.05872	-0.69516	-14.9853	1.01277e-41	1.61926e-40	84.0054	Down-regulated
LOC645405	-1.14434	-0.896739	-14.9793	1.07644e-41	1.71564e-40	83.9448	Down-regulated
DDN	-1.21427	-0.761213	-14.9149	2.0706e-41	3.1897e-40	83.2949	Down-regulated
ZIC1	1.07539	0.0687357	14.8921	2.60823e-41	3.97356e-40	83.0656	Up-regulated
RTN1	-1.3652	-0.619315	-14.8895	2.67872e-41	4.07686e-40	83.0391	Down-regulated
CIRBP	-1.03428	-0.441399	-14.8699	3.26751e-41	4.95807e-40	82.8417	Down-regulated
MSX1	1.04356	0.328599	14.8196	5.43385e-41	8.11551e-40	82.3364	Up-regulated
TYROBP	1.0889	0.0509792	14.7638	9.55931e-41	1.39344e-39	81.7753	Up-regulated
PIRT	1.38005	-0.472391	14.7616	9.76915e-41	1.41994e-39	81.7537	Up-regulated
FRMPD4	-1.02291	-0.733897	-14.7075	1.68731e-40	2.39968e-39	81.2108	Down-regulated
FNDC9	-1.18395	-0.789189	-14.6896	2.02186e-40	2.85144e-39	81.0312	Down-regulated
NEFL	-1.7184	-1.26247	-14.6847	2.12462e-40	2.98527e-39	80.9819	Down-regulated
S100A9	2.05473	-0.541664	14.6817	2.19012e-40	3.07447e-39	80.9517	Up-regulated
FAM19A1	-1.0638	-0.52901	-14.6811	2.20342e-40	3.09028e-39	80.9457	Down-regulated
GBP2	1.2417	-0.402332	14.6633	2.63689e-40	3.66438e-39	80.7673	Up-regulated
CIDEA	-1.07433	-0.821348	-14.6428	3.2413e-40	4.45539e-39	80.5623	Down-regulated
RBM3	-1.33114	-0.82444	-14.5913	5.4412e-40	7.34635e-39	80.0478	Down-regulated
GABRG2	-1.58309	-1.12794	-14.5887	5.5876e-40	7.5373e-39	80.0214	Down-regulated
NELL1	-1.43016	-1.02823	-14.5818	5.99063e-40	8.03814e-39	79.9522	Down-regulated
YWHAH	-1.23269	-0.713774	-14.5757	6.36842e-40	8.52246e-39	79.8915	Down-regulated
S100A8	2.2934	-0.739251	14.5283	1.02562e-39	1.34876e-38	79.4181	Up-regulated
TMEM155	-1.02385	-0.45465	-14.4993	1.3721e-39	1.79353e-38	79.129	Down-regulated
CNKSR2	-1.17993	-0.810586	-14.4962	1.41593e-39	1.84923e-38	79.0978	Down-regulated
GJA1	1.20913	0.0194576	14.4783	1.69548e-39	2.20486e-38	78.9188	Up-regulated
MS4A7	1.08226	-0.266778	14.3998	3.72325e-39	4.71664e-38	78.1375	Up-regulated
GABRA1	-1.09793	-0.644605	-14.354	5.88956e-39	7.31452e-38	77.682	Down-regulated
MFSD4A	-1.05044	-0.649278	-14.3294	7.53116e-39	9.29251e-38	77.4378	Down-regulated
EPB41L3	-1.00433	-0.754142	-14.3264	7.75654e-39	9.54733e-38	77.4085	Down-regulated
RIT2	-1.02617	-0.578461	-14.3111	9.03792e-39	1.10618e-37	77.2567	Down-regulated
C1QC	1.23793	0.193639	14.3065	9.46104e-39	1.15425e-37	77.2112	Up-regulated
FOXC1	1.196	0.325111	14.2972	1.03863e-38	1.26004e-37	77.1186	Up-regulated
SPP1	1.31018	-0.508101	14.1458	4.69664e-38	5.45392e-37	75.62	Up-regulated
GAP43	-1.0069	-0.0656586	-14.1178	6.20785e-38	7.12707e-37	75.3429	Down-regulated
NFE2	1.00157	0.167651	14.1105	6.6698e-38	7.65163e-37	75.2716	Up-regulated
PLK2	-1.04889	-0.727432	-14.0354	1.40605e-37	1.57265e-36	74.531	Down-regulated
SNAP91	-1.14177	-0.691978	-14.0177	1.6756e-37	1.85771e-36	74.3568	Down-regulated
MCEMP1	1.10272	0.100962	13.9929	2.14286e-37	2.35513e-36	74.1126	Up-regulated
IER3	1.00578	0.241908	13.9522	3.20453e-37	3.48415e-36	73.713	Up-regulated
SLC4A10	-1.66664	-1.14434	-13.9476	3.35527e-37	3.62906e-36	73.6673	Down-regulated
ENSA	-1.23171	-0.663258	-13.9161	4.57948e-37	4.88811e-36	73.3584	Down-regulated
ALOX5AP	1.02177	-0.301421	13.8272	1.10182e-36	1.14942e-35	72.4867	Up-regulated
GABRA5	-1.13838	-0.648851	-13.7709	1.91741e-36	1.96781e-35	71.9366	Down-regulated
RGS1	1.92597	-0.457786	13.7124	3.40843e-36	3.45137e-35	71.3654	Up-regulated
MT1A	1.22955	-0.159488	13.7123	3.4111e-36	3.45178e-35	71.3646	Up-regulated
ENC1	-1.27129	-0.793511	-13.7069	3.59941e-36	3.63749e-35	71.3112	Down-regulated
MIA	1.00499	0.00226563	13.6582	5.80241e-36	5.77163e-35	70.8371	Up-regulated
C1QL3	-1.16054	-0.922848	-13.6471	6.46659e-36	6.39009e-35	70.7295	Down-regulated
VSNL1	-1.02737	-0.53102	-13.6196	8.47012e-36	8.26816e-35	70.4616	Down-regulated
CD93	1.06319	-0.0559655	13.5077	2.52932e-35	2.38176e-34	69.3755	Up-regulated
GLRB	-1.20774	-0.778454	-13.4576	4.12578e-35	3.82813e-34	68.8897	Down-regulated
CLEC17A	1.47415	0.985717	13.4269	5.5628e-35	5.10843e-34	68.5931	Up-regulated
CD14	1.06677	-0.262831	13.3724	9.45382e-35	8.55236e-34	68.0666	Up-regulated
IL1R2	1.19399	-0.0228446	13.2822	2.26779e-34	1.99915e-33	67.1981	Up-regulated
CKMT1B	-1.08965	-0.65865	-13.2427	3.32295e-34	2.8924e-33	66.8189	Down-regulated
TMPRSS5	1.06323	-0.221563	13.206	4.73867e-34	4.08257e-33	66.4666	Up-regulated
NELL2	-1.34008	-0.90363	-13.2038	4.84489e-34	4.17172e-33	66.4446	Down-regulated
STAT4	-1.03256	-0.587224	-13.0936	1.40142e-33	1.16636e-32	65.3904	Down-regulated
ATP6V1A	-1.1892	-1.01714	-13.0869	1.49607e-33	1.24378e-32	65.3255	Down-regulated
SLC26A4-AS1	-1.01595	-0.690448	-13.045	2.23696e-33	1.83363e-32	64.9263	Down-regulated
MAP2K1	-1.01463	-0.856127	-12.9946	3.63108e-33	2.92741e-32	64.4455	Down-regulated
ALX3	1.07227	0.153654	12.9887	3.84412e-33	3.0926e-32	64.3889	Up-regulated
MGP	1.70486	0.25784	12.9798	4.18585e-33	3.35863e-32	64.3044	Up-regulated
GADD45B	1.12116	-0.0343702	12.9091	8.23413e-33	6.49705e-32	63.633	Up-regulated
STMN2	-1.13209	-0.622384	-12.7872	2.63751e-32	2.01801e-31	62.4778	Down-regulated
LYZ	1.03533	0.118296	12.7348	4.34338e-32	3.28381e-31	61.9829	Up-regulated
HILPDA	1.10093	-0.0510528	12.7179	5.10011e-32	3.83873e-31	61.8235	Up-regulated
SERPINA5	1.18143	-0.538087	12.6581	8.98799e-32	6.64001e-31	61.2613	Up-regulated
PRDM6	1.11975	0.17186	12.6529	9.44342e-32	6.95954e-31	61.2123	Up-regulated
CNN2	1.01173	0.336663	12.6387	1.08015e-31	7.92962e-31	61.079	Up-regulated
RNASE2	1.10711	-0.37693	12.6137	1.36983e-31	9.96469e-31	60.8432	Up-regulated
VNN2	1.02121	0.0776786	12.5527	2.43622e-31	1.73972e-30	60.272	Up-regulated
IL18R1	1.18292	0.0527436	12.5177	3.39159e-31	2.40163e-30	59.9438	Up-regulated
MID1IP1	1.05169	0.458852	12.5082	3.70672e-31	2.61867e-30	59.8557	Up-regulated
CHI3L1	1.22705	-0.705826	12.4735	5.14012e-31	3.59454e-30	59.5313	Up-regulated
COL8A1	1.07766	0.258069	12.468	5.41359e-31	3.77881e-30	59.4799	Up-regulated
S100A12	1.52756	-0.396096	12.3415	1.77439e-30	1.19624e-29	58.3023	Up-regulated
PVALB	-1.19792	-0.776857	-12.321	2.15153e-30	1.44472e-29	58.1112	Down-regulated
CCL2	1.11018	-0.565422	12.1222	1.37109e-29	8.79827e-29	56.2744	Up-regulated
ERICH3	-1.06131	-0.708452	-12.0985	1.70785e-29	1.08766e-28	56.0566	Down-regulated
SH3GL2	-1.06101	-0.762078	-11.9828	4.97611e-29	3.07745e-28	54.9961	Down-regulated
FPR1	1.05432	-0.319978	11.9752	5.3381e-29	3.29194e-28	54.9265	Up-regulated
APOD	1.16442	0.561772	11.7818	3.1539e-28	1.84674e-27	53.1653	Up-regulated
FAM20A	1.23643	0.281029	11.6714	8.62812e-28	4.94538e-27	52.1676	Up-regulated
F13A1	1.39693	-0.0130771	11.5536	2.51409e-27	1.4034e-26	51.1076	Up-regulated
MLPH	1.08997	0.151832	11.5445	2.72958e-27	1.5209e-26	51.0261	Up-regulated
CARTPT	-1.39878	-0.914644	-11.5267	3.20625e-27	1.78191e-26	50.8665	Down-regulated
VCAM1	1.12972	0.137602	11.2304	4.57528e-26	2.37262e-25	48.2325	Up-regulated
TMSB4Y	-1.77235	-1.20839	-11.1716	7.72017e-26	3.96154e-25	47.7142	Down-regulated
SPTLC3	1.3992	-0.00488553	10.9615	4.94166e-25	2.43145e-24	45.8752	Up-regulated
PCK1	1.14177	-0.018958	10.9357	6.19684e-25	3.03136e-24	45.6511	Up-regulated
FMOD	1.20616	0.196229	10.7856	2.30161e-24	1.08873e-23	44.3516	Up-regulated
PPBP	1.04126	-0.159033	10.7582	2.91891e-24	1.37304e-23	44.1164	Up-regulated
SLC6A20	1.41935	0.0971184	10.7407	3.40082e-24	1.58987e-23	43.9651	Up-regulated
ADAMTS9	1.09832	-0.514734	10.6606	6.80623e-24	3.14034e-23	43.2781	Up-regulated
PTGDS	1.03114	0.932587	10.5411	1.90501e-23	8.58102e-23	42.2593	Up-regulated
MRC1	1.08644	-0.0658296	10.3023	1.46094e-22	6.23497e-22	40.2432	Up-regulated
FCGR1B	1.00007	-0.530579	10.1981	3.52055e-22	1.47432e-21	39.373	Up-regulated
DSP	1.3514	0.220428	9.93051	3.28634e-21	1.30911e-20	37.1636	Up-regulated
DEFB1	1.14209	0.0181112	9.574	6.07693e-20	2.27234e-19	34.2798	Up-regulated
HSPA1A	1.1621	-0.204585	9.40138	2.43387e-19	8.80612e-19	32.9089	Up-regulated
IL6	1.17255	-0.497317	8.84542	1.89282e-17	6.22699e-17	28.611	Up-regulated
RPS4Y1	-2.18073	-1.91779	-8.05429	6.7366e-15	1.96321e-14	22.8221	Down-regulated
KDM5D	-1.66711	-1.23372	-7.08372	5.20646e-12	1.30561e-11	16.2894	Down-regulated
DDX3Y	-1.66361	-1.64629	-6.33235	5.68585e-10	1.29382e-09	11.6987	Down-regulated
TAAR9	1.08274	1.19987	4.94549	1.06186e-06	1.98261e-06	4.39102	Up-regulated
